# Supplementary material for: Linking the evolution of development of stem vascular system in Nyctaginaceae and its correlation to habit and species diversification
Source: EvoDevo. 2022 Jan 29;13:4. doi: 10.1186/s13227-021-00190-1 (PMC8801151; doi:10.1186/s13227-021-00190-1)
Supplement: Supplementary file 4 — Additional file 4: Text S2. Nexus tree used for diversification analyses. [file 13227_2021_190_MOESM4_ESM.tree]

#NEXUS
[Cunha Neto et al. 2021. Linking the evolution of development of stem vascular system in Nyctaginaceae and its correlation to habit and species diversification]
Begin taxa;
	Dimensions ntax=104;
		Taxlabels
			Abronia_ameliae
			Abronia_angustifolia
			Abronia_bigelovii
			Abronia_elliptica
			Abronia_fragrans
			Abronia_latifolia
			Abronia_maritima
			Abronia_nana
			Acleisanthes_acutifolia
			Acleisanthes_angustifolia
			Acleisanthes_chenopodioides
			Acleisanthes_crassifolia
			Acleisanthes_diffusa
			Acleisanthes_longiflora
			Acleisanthes_purpusiana
			Acleisanthes_somalensis
			Agdestis_clematidea
			Allionia_choisyi
			Andradea_floribunda
			Anulocaulis_eriosolenus
			Anulocaulis_leiosolenus_var_gypsogenus
			Anulocaulis_leiosolenus_var_leiosolenus
			Boerhavia_coccinea
			Boerhavia_cordobensis
			Boerhavia_coulteri_var_palmeri
			Boerhavia_diffusa
			Boerhavia_gracillima
			Boerhavia_hereroensis
			Boerhavia_linearifolia
			Boerhavia_purpurascens
			Boerhavia_spicata
			Boerhavia_triquetra_var_intermedia
			Bougainvillea_campanulata
			Bougainvillea_infesta
			Bougainvillea_spectabilis
			Bougainvillea_spinosa
			Bougainvillea_stipitata
			Colignonia_glomerata
			Colignonia_parviflora_subsp_biumbellata
			Colignonia_scandens
			Commicarpus_arabicus
			Commicarpus_australis
			Commicarpus_boissieri
			Commicarpus_commersonii
			Commicarpus_fallacissimus
			Commicarpus_grandiflorus
			Commicarpus_helenae
			Commicarpus_mistus
			Commicarpus_pedunculosus
			Commicarpus_pentandrus
			Commicarpus_plumbagineus
			Commicarpus_scandens
			Commicarpus_sinuatus
			Commicarpus_stenocarpus
			Commicarpus_tuberosus
			Cryptocarpus_pyriformis
			Cuscatlania_vulcanicola
			Cyphomeris_crassifolia
			Cyphomeris_gypsophiloides
			Gallesia_integrifolia
			Gisekia_pharnacioides
			Grajalesia_fasciculata
			Guapira_discolor
			Guapira_eggersiana
			Guapira_obtusata
			Hilleria_latifolia
			Leucaster_caniflorus
			Mirabilis_albida
			Mirabilis_exserta
			Mirabilis_himalaica
			Mirabilis_jalapa
			Mirabilis_linearis
			Mirabilis_multiflora
			Mirabilis_nyctaginea
			Mirabilis_oxybaphoides
			Mirabilis_pringlei
			Mirabilis_violacea
			Neea_belizensis
			Neea_psychotrioides
			Nyctaginia_capitata
			Okenia_hypogaea
			Petiveria_alliacea
			Phaeoptilum_spinosum
			Phytolacca_americana
			Phytolacca_dioica
			Pisonia_aculeata
			Pisonia_brunoniana
			Pisonia_macranthocarpa
			Pisonia_rotundata
			Pisonia_subcordata
			Pisonia_sylvatica
			Pisonia_umbellifera
			Pisonia_zapallo
			Pisoniella_arborescens
			Ramisia_brasiliensis
			Reichenbachia_hirsuta
			Rivina_humilis
			Salpianthus_arenarius
			Salpianthus_macrodontus
			Seguieria_aculeata
			Trichostigma_octandrum
			Tripterocalyx_carneus
			Tripterocalyx_crux_maltae
			Tripterocalyx_micranthus
			;
End;
Begin trees;
	Translate
		1 Abronia_ameliae,
		2 Abronia_angustifolia,
		3 Abronia_bigelovii,
		4 Abronia_elliptica,
		5 Abronia_fragrans,
		6 Abronia_latifolia,
		7 Abronia_maritima,
		8 Abronia_nana,
		9 Acleisanthes_acutifolia,
		10 Acleisanthes_angustifolia,
		11 Acleisanthes_chenopodioides,
		12 Acleisanthes_crassifolia,
		13 Acleisanthes_diffusa,
		14 Acleisanthes_longiflora,
		15 Acleisanthes_purpusiana,
		16 Acleisanthes_somalensis,
		17 Agdestis_clematidea,
		18 Allionia_choisyi,
		19 Andradea_floribunda,
		20 Anulocaulis_eriosolenus,
		21 Anulocaulis_leiosolenus_var_gypsogenus,
		22 Anulocaulis_leiosolenus_var_leiosolenus,
		23 Boerhavia_coccinea,
		24 Boerhavia_cordobensis,
		25 Boerhavia_coulteri_var_palmeri,
		26 Boerhavia_diffusa,
		27 Boerhavia_gracillima,
		28 Boerhavia_hereroensis,
		29 Boerhavia_linearifolia,
		30 Boerhavia_purpurascens,
		31 Boerhavia_spicata,
		32 Boerhavia_triquetra_var_intermedia,
		33 Bougainvillea_campanulata,
		34 Bougainvillea_infesta,
		35 Bougainvillea_spectabilis,
		36 Bougainvillea_spinosa,
		37 Bougainvillea_stipitata,
		38 Colignonia_glomerata,
		39 Colignonia_parviflora_subsp_biumbellata,
		40 Colignonia_scandens,
		41 Commicarpus_arabicus,
		42 Commicarpus_australis,
		43 Commicarpus_boissieri,
		44 Commicarpus_commersonii,
		45 Commicarpus_fallacissimus,
		46 Commicarpus_grandiflorus,
		47 Commicarpus_helenae,
		48 Commicarpus_mistus,
		49 Commicarpus_pedunculosus,
		50 Commicarpus_pentandrus,
		51 Commicarpus_plumbagineus,
		52 Commicarpus_scandens,
		53 Commicarpus_sinuatus,
		54 Commicarpus_stenocarpus,
		55 Commicarpus_tuberosus,
		56 Cryptocarpus_pyriformis,
		57 Cuscatlania_vulcanicola,
		58 Cyphomeris_crassifolia,
		59 Cyphomeris_gypsophiloides,
		60 Gallesia_integrifolia,
		61 Gisekia_pharnacioides,
		62 Grajalesia_fasciculata,
		63 Guapira_discolor,
		64 Guapira_eggersiana,
		65 Guapira_obtusata,
		66 Hilleria_latifolia,
		67 Leucaster_caniflorus,
		68 Mirabilis_albida,
		69 Mirabilis_exserta,
		70 Mirabilis_himalaica,
		71 Mirabilis_jalapa,
		72 Mirabilis_linearis,
		73 Mirabilis_multiflora,
		74 Mirabilis_nyctaginea,
		75 Mirabilis_oxybaphoides,
		76 Mirabilis_pringlei,
		77 Mirabilis_violacea,
		78 Neea_belizensis,
		79 Neea_psychotrioides,
		80 Nyctaginia_capitata,
		81 Okenia_hypogaea,
		82 Petiveria_alliacea,
		83 Phaeoptilum_spinosum,
		84 Phytolacca_americana,
		85 Phytolacca_dioica,
		86 Pisonia_aculeata,
		87 Pisonia_brunoniana,
		88 Pisonia_macranthocarpa,
		89 Pisonia_rotundata,
		90 Pisonia_subcordata,
		91 Pisonia_sylvatica,
		92 Pisonia_umbellifera,
		93 Pisonia_zapallo,
		94 Pisoniella_arborescens,
		95 Ramisia_brasiliensis,
		96 Reichenbachia_hirsuta,
		97 Rivina_humilis,
		98 Salpianthus_arenarius,
		99 Salpianthus_macrodontus,
		100 Seguieria_aculeata,
		101 Trichostigma_octandrum,
		102 Tripterocalyx_carneus,
		103 Tripterocalyx_crux_maltae,
		104 Tripterocalyx_micranthus
;
tree TREE1 = (((((((((((((1[&height=1.0921511754769945E-14,height_95%_HPD={0.0,2.1316282072803006E-14},height_median=7.105427357601002E-15,height_range={0.0,5.6843418860808015E-14},length=1.8592340513722012,length_95%_HPD={0.050387323607012036,4.092201090053841},length_median=1.6471167915620981,length_range={0.02676816545412919,8.860682022910915},rate=6.710729495069337E-4,rate_95%_HPD={1.20685405…
End;
